# Supplementary material for: Complete Genome Sequence and Function Gene Identify of Prometryne-Degrading Strain Pseudomonas sp. DY-1
Source: Microorganisms. 2021 Jun 10;9(6):1261. doi: 10.3390/microorganisms9061261 (PMC8230428; doi:10.3390/microorganisms9061261)
Supplement: Supplementary file 1 [file microorganisms-09-01261-s001.zip]

Archive with 7 entries (7 files):
- collinearity_analysis_DY1_106553.tif
- collinearity_analysis_DY1_PE08.tif
- pUCp18-Red_map.png
- protein_sequences_alignment.tif
- KEGG.tif
- COG.tif
- Supplementary_files_revised.pdf
